# Supplementary material for: Neuroprotective Effect of Yucca schidigera Roezl ex Ortgies Bark Phenolic Fractions, Yuccaol B and Gloriosaol A on Scopolamine-Induced Memory Deficits in Zebrafish
Source: Molecules. 2022 Jun 8;27(12):3692. doi: 10.3390/molecules27123692 (PMC9227830; doi:10.3390/molecules27123692)
Supplement: Supplementary file 1 [file molecules-27-03692-s001.zip]

Archive with 1 entries (1 files):
- molecules-1719254-supplementary.pdf
